# Supplementary material for: Two new species of the genus Diostracus Loew from Tibet, with a key to the Himalayan fauna (Diptera, Dolichopodidae)
Source: Zookeys. 2015 Mar 19;(488):91–104. doi: 10.3897/zookeys.488.8919 (PMC4389126; doi:10.3897/zookeys.488.8919)
Supplement: XML Treatment for Diostracus acutatus [file zookeys.488.8919-treatment1.xml]

<!DOCTYPE tp:taxon-treatment
  PUBLIC "-//TaxonX//DTD Taxonomic Treatment Publishing DTD v0 20100105//EN" "tax-treatment-NSO.dtd">
<tp:taxon-treatment xmlns:tp="http://www.plazi.org/taxpub"><tp:treatment-meta><kwd-group><label>Taxon classification</label><kwd><named-content content-type="kingdom">Animalia</named-content></kwd><kwd><named-content content-type="order">Diptera</named-content></kwd><kwd><named-content content-type="family">Dolichopodidae</named-content></kwd></kwd-group><mixed-citation publication-type="journal"><person-group><name><surname>Wang</surname><given-names>Ning</given-names></name><name><surname>Wang</surname><given-names>Baohai</given-names></name><name><surname>Yang</surname><given-names>Ding</given-names></name></person-group><article-title>Two new species of the genus <italic><tp:taxon-name><tp:taxon-name-part taxon-name-part-type="genus">Diostracus</tp:taxon-name-part></tp:taxon-name></italic> Loew from Tibet, with a key to the Himalayan fauna (<tp:taxon-name><tp:taxon-name-part taxon-name-part-type="order">Diptera</tp:taxon-name-part></tp:taxon-name>, <tp:taxon-name><tp:taxon-name-part taxon-name-part-type="family">Dolichopodidae</tp:taxon-name-part></tp:taxon-name>)</article-title><source>Zookeys</source><day>19</day><month>3</month><year>2015</year><volume>2015</volume><issue>488</issue><fpage>91</fpage><lpage>104</lpage><pub-id pub-id-type="doi">10.3897/zookeys.488.8919</pub-id></mixed-citation></tp:treatment-meta><tp:nomenclature><tp:taxon-name>
                        <tp:taxon-name-part taxon-name-part-type="genus">Diostracus</tp:taxon-name-part>
                        <tp:taxon-name-part taxon-name-part-type="species">acutatus</tp:taxon-name-part>
                        <object-id xmlns:xlink="http://www.w3.org/1999/xlink" content-type="zoobank" xlink:type="simple">http://zoobank.org/A99B56FA-C496-4F1B-B60A-192FF11E0622</object-id>
                    </tp:taxon-name><tp:taxon-status xmlns:xlink="http://www.w3.org/1999/xlink" xlink:type="simple">sp. n.</tp:taxon-status><xref ref-type="fig" rid="F2">Figs 1–3</xref><xref ref-type="fig" rid="F3">, 4–6</xref></tp:nomenclature><tp:treatment-sec sec-type="Diagnosis"><title>Diagnosis.</title><p>vt rather short, 0.5 times as long as oc. First flagellomere somewhat triangular, 1.5 times longer than wide; arista apical (Fig. <xref ref-type="fig" rid="F3">4</xref>). Fore tarsomere 1 distinctly shortened, thickened, concave ventrally, and with a nearly acute apicoventral process; tarsomere 2 basally bent, concave ventrally, and with a short finger-like ventral process near extreme base (Figs <xref ref-type="fig" rid="F2">2</xref>, <xref ref-type="fig" rid="F3">5</xref>). Crossvein m-cu much elongated, strongly bent (Fig. <xref ref-type="fig" rid="F2">3</xref>).</p><fig id="F2" position="float" orientation="portrait"><label>Figures 1–3.</label><caption><p><italic><tp:taxon-name><tp:taxon-name-part taxon-name-part-type="genus">Diostracus</tp:taxon-name-part> <tp:taxon-name-part taxon-name-part-type="species">acutatus</tp:taxon-name-part></tp:taxon-name></italic> sp. n. (male). <bold>1</bold> adult, lateral view <bold>2</bold> fore leg, posterior view <bold>3</bold> wing. Scale bar = 1 mm.</p></caption><graphic xmlns:xlink="http://www.w3.org/1999/xlink" xlink:href="zookeys-488-091-g002.jpg" position="float" orientation="portrait" xlink:type="simple" id="oo_40305.jpg"/></fig><fig id="F3" position="float" orientation="portrait"><label>Figures 4–6.</label><caption><p><italic><tp:taxon-name><tp:taxon-name-part taxon-name-part-type="genus">Diostracus</tp:taxon-name-part> <tp:taxon-name-part taxon-name-part-type="species">acutatus</tp:taxon-name-part></tp:taxon-name></italic> sp. n. (male). <bold>4</bold> antenna, lateral view <bold>5</bold> fore tarsomeres 1–2, posterior view <bold>6</bold> genitalia, lateral view. Abbreviations: cer = cercus; epn = epandrium; hyp = hypandrium; sur = surstylus; ph = phallus. Scale bar = 0.2 mm.</p></caption><graphic xmlns:xlink="http://www.w3.org/1999/xlink" xlink:href="zookeys-488-091-g003.jpg" position="float" orientation="portrait" xlink:type="simple" id="oo_40306.jpg"/></fig></tp:treatment-sec><tp:treatment-sec sec-type="Description"><title>Description.</title><p>Male. Body length 8.0 mm; wing length 8.5 mm.</p><p>Head metallic green with pale gray pollen. Eyes widely separated; face widened towards clypeus. Hairs and bristles on head black; lower postocular bristles including posteroventral hairs pale, mostly very long. Ocellar tubercle distinct, with pair of long strong oc, without posterior hairs; vt rather short, 0.5 times as long as oc, nearly as long as pvt. Antenna (Fig. <xref ref-type="fig" rid="F3">4</xref>) black; scape without any dorsal hairs; first flagellomere subtriangular, 1.5 times longer than wide; arista apical, 4 times as long as first flagellomere, nearly bare. Proboscis blackish with pale hairs; palpus lobate, 3.5 times as long as broad, produced far beyond apex of proboscis, blackish with a purple luster, and with black hairs.</p><p>Thorax metallic green with pale gray pollen; mesoscutum with two pairs of dark brown longitudinal spots (middle pair strip-like). Hairs and bristles on thorax black; 6 mostly hair-like dc except posteriormost 1 dc longest and thick; acr absent; 1 h and 1 very short hair, 1 ph, 2 npl, 1 sa, 1 psa; scutellum with pair of long sc. Propleuron with short pale hairs on upper portion and long pale hairs on lower portion. Legs nearly entirely black except fore trochanter dark yellow; claws well developed, empodium and pulvilli reduced. Fore trochanter elongated, with hook-like posterior process (Fig. <xref ref-type="fig" rid="F2">2</xref>). Fore femur distinctly thickened (Fig. <xref ref-type="fig" rid="F2">2</xref>). Mid femur slightly bent, somewhat flattened dorsoventrally. Fore tibia slightly thickened, weakly curved (Fig. <xref ref-type="fig" rid="F2">2</xref>). Fore tarsomere 1 distinctly shortened, thickened, concave ventrally, and with a nearly acute apicoventral process; tarsomere 2 basally bent, concave ventrally, and with a short finger-like ventral process near extreme base (Figs <xref ref-type="fig" rid="F2">2</xref>, <xref ref-type="fig" rid="F3">5</xref>). Hairs and bristles on legs black except those on coxae pale; fore coxa with group of long pale anterior hairs at base; hind coxa apically with 2 brownish anterior bristles. All femora somewhat bare ventrally, with only very short, sparse pale ventral hairs, except fore femur with 3 distinct pale av hairs basally. Mid femur with 3 anterior bristles on apical 1/3. Fore tibia with 4–5 ad and 1 posterior bristle at apical 1/3. Mid tibia with 3 pd, and with very long posterior hairs on apical 1/5 somewhat curved;  apically with 1 short spine-like av. Hind tibia with 5 ad and 4 pd; apically with 1 ad. Relative lengths of tibia and five tarsomeres: LI 3.7:  0.7:  2.2:  1.35:  0.7:  0.75; LII 7.1:  3.7:  1.4:  0.9:  0.45:  0.65; LIII 7.6:  3.6:  2.1:  1.1:  0.5:  0.7. Wing (Fig. <xref ref-type="fig" rid="F2">3</xref>) hyaline, indistinctly tinged grayish; veins dark brown, R<sub>4+5</sub> and M convergent apically; crossvein m-cu much elongated, strongly bent, margined with black on long anterior portion, and with blackish spot at short posterior portion. Squama brown with pale hairs. Halter brown.</p><p>Abdomen distinctly longer than head and thorax combined, metallic green with pale gray pollen. Abdomen with pale pubescence. Tergite 5 with lateral portion slightly extended downward. Sternite 1 with a nearly acute process at middle; sternite 4 medially with an obtuse anterior process and 2 short thin, contiguous posterior processes bearing bundle of brown hairs. Hypandrium not distinctly swollen.</p><p>Male genitalia (Fig. <xref ref-type="fig" rid="F3">6</xref>): Epandrium slightly longer than wide. Epandrial lobe short thick, finger-like, weakly bent, with an acute basal process; 1 slightly long bristle present at middle and 1 short thick bristle at tip. Surstylus short thick, apically furcated, with 1 very short apical denticle bearing 1 very short spine-like bristle. Hypandrium short thick, apically with a shallow, V-shaped apical incision, subapically with 2 small acute processes. Cercus slightly bent, nearly finger-like in lateral view, with long dark yellow hairs.</p><p>Female. Unknown.</p></tp:treatment-sec><tp:treatment-sec sec-type="Type material"><title>Type material.</title><p>Holotype: male, China: Tibet, Nyingchi (<named-content xmlns:xlink="http://www.w3.org/1999/xlink" content-type="dwc:verbatimCoordinates" xlink:type="simple">N29°38'18", E94°21'46"</named-content>), Sejilashan Mountain, Zhongshan Station, 4200 m, 20.VI.–10.VII. 2014, Malaise trap, leg. Baohai Wang and Zhaohui Pan (CAU).</p></tp:treatment-sec><tp:treatment-sec sec-type="Distribution"><title>Distribution.</title><p>China (Tibet).</p></tp:treatment-sec><tp:treatment-sec sec-type="Remarks"><title>Remarks.</title><p>The new species belongs to the <italic><tp:taxon-name><tp:taxon-name-part taxon-name-part-type="species">flexus</tp:taxon-name-part></tp:taxon-name></italic>-subgroup of the <italic><tp:taxon-name><tp:taxon-name-part taxon-name-part-type="species">fenestratus</tp:taxon-name-part></tp:taxon-name></italic>-group. It may be separated from <italic><tp:taxon-name><tp:taxon-name-part taxon-name-part-type="genus">Diostracus</tp:taxon-name-part> <tp:taxon-name-part taxon-name-part-type="species">flexus</tp:taxon-name-part></tp:taxon-name></italic> Takagi and <italic><tp:taxon-name><tp:taxon-name-part taxon-name-part-type="genus">Diostracus</tp:taxon-name-part> <tp:taxon-name-part taxon-name-part-type="species">nishidai</tp:taxon-name-part></tp:taxon-name></italic> Saigusa from Nepal by the fore tarsomere 1 with a nearly acute apicoventral process and fore tarsomere 2 with a short finger-like ventral process near the extreme base (Figs <xref ref-type="fig" rid="F2">2</xref>, <xref ref-type="fig" rid="F3">5</xref>). In <italic><tp:taxon-name><tp:taxon-name-part taxon-name-part-type="genus">Diostracus</tp:taxon-name-part> <tp:taxon-name-part taxon-name-part-type="species">flexus</tp:taxon-name-part></tp:taxon-name></italic> and <italic><tp:taxon-name><tp:taxon-name-part taxon-name-part-type="genus">Diostracus</tp:taxon-name-part> <tp:taxon-name-part taxon-name-part-type="species">nishidai</tp:taxon-name-part></tp:taxon-name></italic>, the fore tarsomere 1 has an obtuse apicoventral corner, and the fore tarsomere 2 has no finger-like process near the extreme base (<xref ref-type="bibr" rid="B5">Saigusa 1984</xref>, figs 7–8).</p></tp:treatment-sec><tp:treatment-sec sec-type="Etymology"><title>Etymology.</title><p>The specific name refers to the fore tarsomere 1 with a nearly acute apicoventral process.</p></tp:treatment-sec><ref-list><ref id="B5"><mixed-citation xmlns:xlink="http://www.w3.org/1999/xlink" xlink:type="simple"><person-group><name name-style="western"><surname>Saigusa</surname><given-names>T</given-names></name></person-group> (<year>1984</year>) <article-title>The genus <italic><tp:taxon-name><tp:taxon-name-part taxon-name-part-type="genus">Diostracus</tp:taxon-name-part></tp:taxon-name></italic> from Nepal (<tp:taxon-name><tp:taxon-name-part taxon-name-part-type="order">Diptera</tp:taxon-name-part></tp:taxon-name>, <tp:taxon-name><tp:taxon-name-part taxon-name-part-type="family">Dolichopodidae</tp:taxon-name-part></tp:taxon-name>).</article-title><source>Bulletin of Kitakyushu Museum of Natural History</source><volume>5</volume>: <fpage>1</fpage>–<lpage>74</lpage>.</mixed-citation></ref></ref-list></tp:taxon-treatment>
