# Supplementary material for: Two new species of the genus Diostracus Loew from Tibet, with a key to the Himalayan fauna (Diptera, Dolichopodidae)
Source: Zookeys. 2015 Mar 19;(488):91–104. doi: 10.3897/zookeys.488.8919 (PMC4389126; doi:10.3897/zookeys.488.8919)
Supplement: XML Treatment for Diostracus nebulosus [file zookeys.488.8919-treatment2.xml]

<!DOCTYPE tp:taxon-treatment
  PUBLIC "-//TaxonX//DTD Taxonomic Treatment Publishing DTD v0 20100105//EN" "tax-treatment-NSO.dtd">
<tp:taxon-treatment xmlns:tp="http://www.plazi.org/taxpub"><tp:treatment-meta><kwd-group><label>Taxon classification</label><kwd><named-content content-type="kingdom">Animalia</named-content></kwd><kwd><named-content content-type="order">Diptera</named-content></kwd><kwd><named-content content-type="family">Dolichopodidae</named-content></kwd></kwd-group><mixed-citation publication-type="journal"><person-group><name><surname>Wang</surname><given-names>Ning</given-names></name><name><surname>Wang</surname><given-names>Baohai</given-names></name><name><surname>Yang</surname><given-names>Ding</given-names></name></person-group><article-title>Two new species of the genus <italic><tp:taxon-name><tp:taxon-name-part taxon-name-part-type="genus">Diostracus</tp:taxon-name-part></tp:taxon-name></italic> Loew from Tibet, with a key to the Himalayan fauna (<tp:taxon-name><tp:taxon-name-part taxon-name-part-type="order">Diptera</tp:taxon-name-part></tp:taxon-name>, <tp:taxon-name><tp:taxon-name-part taxon-name-part-type="family">Dolichopodidae</tp:taxon-name-part></tp:taxon-name>)</article-title><source>Zookeys</source><day>19</day><month>3</month><year>2015</year><volume>2015</volume><issue>488</issue><fpage>91</fpage><lpage>104</lpage><pub-id pub-id-type="doi">10.3897/zookeys.488.8919</pub-id></mixed-citation></tp:treatment-meta><tp:nomenclature><tp:taxon-name>
                        <tp:taxon-name-part taxon-name-part-type="genus">Diostracus</tp:taxon-name-part>
                        <tp:taxon-name-part taxon-name-part-type="species">nebulosus</tp:taxon-name-part>
                    </tp:taxon-name><tp:taxon-authority>Takagi, 1972</tp:taxon-authority></tp:nomenclature><tp:treatment-sec sec-type="Diagnosis"><title>Diagnosis.</title><p>First flagellomere (<xref ref-type="bibr" rid="B14">Yang et al. 2011</xref>, fig. 199b) 1.3 times longer than wide, obtuse apically; arista dorsal. Wing (<xref ref-type="bibr" rid="B14">Yang et al. 2011</xref>, fig. 199a) with an obscure spot at anteroapical corner of discal cell; crossvein m-cu straight. Male cercus (<xref ref-type="bibr" rid="B14">Yang et al. 2011</xref>, fig. 199d) short, subtriangular.</p></tp:treatment-sec><tp:treatment-sec sec-type="Distribution"><title>Distribution.</title><p>China (Tibet), Nepal.</p></tp:treatment-sec><tp:treatment-sec sec-type="Remarks"><title>Remarks.</title><p>This species belongs to the <italic><tp:taxon-name><tp:taxon-name-part taxon-name-part-type="species">nebulosus</tp:taxon-name-part></tp:taxon-name></italic>-group.</p></tp:treatment-sec><ref-list><ref id="B14"><mixed-citation xmlns:xlink="http://www.w3.org/1999/xlink" xlink:type="simple"><person-group><name name-style="western"><surname>Yang</surname><given-names>D</given-names></name><name name-style="western"><surname>Zhang</surname><given-names>LL</given-names></name><name name-style="western"><surname>Wang</surname><given-names>MQ</given-names></name><name name-style="western"><surname>Zhu</surname><given-names>YJ</given-names></name></person-group> (<year>2011</year>) <source>Fauna Sinica <tp:taxon-name><tp:taxon-name-part taxon-name-part-type="class">Insecta</tp:taxon-name-part></tp:taxon-name> Vol. 53. <tp:taxon-name><tp:taxon-name-part taxon-name-part-type="order">Diptera</tp:taxon-name-part></tp:taxon-name><tp:taxon-name><tp:taxon-name-part taxon-name-part-type="family">Dolichopodidae</tp:taxon-name-part></tp:taxon-name>.</source><publisher-name>Science Press</publisher-name>, <publisher-loc>Beijing</publisher-loc>, <size units="page">1912 pp</size>.</mixed-citation></ref></ref-list></tp:taxon-treatment>
