# Supplementary material for: Two new species of the genus Diostracus Loew from Tibet, with a key to the Himalayan fauna (Diptera, Dolichopodidae)
Source: Zookeys. 2015 Mar 19;(488):91–104. doi: 10.3897/zookeys.488.8919 (PMC4389126; doi:10.3897/zookeys.488.8919)
Supplement: XML Treatment for Diostracus tibetensis [file zookeys.488.8919-treatment3.xml]

<!DOCTYPE tp:taxon-treatment
  PUBLIC "-//TaxonX//DTD Taxonomic Treatment Publishing DTD v0 20100105//EN" "tax-treatment-NSO.dtd">
<tp:taxon-treatment xmlns:tp="http://www.plazi.org/taxpub"><tp:treatment-meta><kwd-group><label>Taxon classification</label><kwd><named-content content-type="kingdom">Animalia</named-content></kwd><kwd><named-content content-type="order">Diptera</named-content></kwd><kwd><named-content content-type="family">Dolichopodidae</named-content></kwd></kwd-group><mixed-citation publication-type="journal"><person-group><name><surname>Wang</surname><given-names>Ning</given-names></name><name><surname>Wang</surname><given-names>Baohai</given-names></name><name><surname>Yang</surname><given-names>Ding</given-names></name></person-group><article-title>Two new species of the genus <italic><tp:taxon-name><tp:taxon-name-part taxon-name-part-type="genus">Diostracus</tp:taxon-name-part></tp:taxon-name></italic> Loew from Tibet, with a key to the Himalayan fauna (<tp:taxon-name><tp:taxon-name-part taxon-name-part-type="order">Diptera</tp:taxon-name-part></tp:taxon-name>, <tp:taxon-name><tp:taxon-name-part taxon-name-part-type="family">Dolichopodidae</tp:taxon-name-part></tp:taxon-name>)</article-title><source>Zookeys</source><day>19</day><month>3</month><year>2015</year><volume>2015</volume><issue>488</issue><fpage>91</fpage><lpage>104</lpage><pub-id pub-id-type="doi">10.3897/zookeys.488.8919</pub-id></mixed-citation></tp:treatment-meta><tp:nomenclature><tp:taxon-name>
                        <tp:taxon-name-part taxon-name-part-type="genus">Diostracus</tp:taxon-name-part>
                        <tp:taxon-name-part taxon-name-part-type="species">tibetensis</tp:taxon-name-part>
                        <object-id xmlns:xlink="http://www.w3.org/1999/xlink" content-type="zoobank" xlink:type="simple">http://zoobank.org/227A5CD2-DAE4-48A8-88FF-036F31E41D3F</object-id>
                    </tp:taxon-name><tp:taxon-status xmlns:xlink="http://www.w3.org/1999/xlink" xlink:type="simple">sp. n.</tp:taxon-status><xref ref-type="fig" rid="F4">Figs 7–8</xref><xref ref-type="fig" rid="F5">, 9–10</xref><!--PageBreak--><!--PageBreak--><!--PageBreak--><!--PageBreak--></tp:nomenclature><tp:treatment-sec sec-type="Diagnosis"><title>Diagnosis.</title><p>vt rather short and weak, 0.4 times as long as oc. First flagellomere somewhat quadrate, 1.3 times longer than wide; arista subapical (Fig. <xref ref-type="fig" rid="F5">9</xref>). Wing (Fig. <xref ref-type="fig" rid="F4">8</xref>) hyaline; crossvein m-cu medially distinctly bent with small round black nodule located at middle of crossvein. Fore coxa with bundle of short dense black anterior hairs bristle-like at extreme tip. Mid and hind femora with very long pale ventral hairs (longest ones about 3 times as long as femur thickness). Abdominal tergites 4–5 with lateral portion slightly extended downwards, only tergite 4 with very long lateral hairs.</p><fig id="F4" position="float" orientation="portrait"><label>Figures 7–8.</label><caption><p><italic><tp:taxon-name><tp:taxon-name-part taxon-name-part-type="genus">Diostracus</tp:taxon-name-part> <tp:taxon-name-part taxon-name-part-type="species">tibetensis</tp:taxon-name-part></tp:taxon-name></italic> sp. n. (male). <bold>7</bold> adult, lateral view <bold>8</bold> wing. Scale bar = 1 mm.</p></caption><graphic xmlns:xlink="http://www.w3.org/1999/xlink" xlink:href="zookeys-488-091-g004.jpg" position="float" orientation="portrait" xlink:type="simple" id="oo_40307.jpg"/></fig><fig id="F5" position="float" orientation="portrait"><label>Figures 9–10.</label><caption><p><italic><tp:taxon-name><tp:taxon-name-part taxon-name-part-type="genus">Diostracus</tp:taxon-name-part> <tp:taxon-name-part taxon-name-part-type="species">tibetensis</tp:taxon-name-part></tp:taxon-name></italic> sp. n. (male). <bold>9</bold> antenna, lateral view <bold>10</bold> genitalia, lateral view. Scale bar = 0.2 mm.</p></caption><graphic xmlns:xlink="http://www.w3.org/1999/xlink" xlink:href="zookeys-488-091-g005.jpg" position="float" orientation="portrait" xlink:type="simple" id="oo_40308.jpg"/></fig></tp:treatment-sec><tp:treatment-sec sec-type="Description"><title>Description.</title><p>Male. Body length 6.4 mm; wing length 7.6 mm.</p><p>Head metallic green with pale gray pollen. Eyes widely separated; face widened towards clypeus. Hairs and bristles on head black; lower postocular bristles including posteroventral hairs pale, mostly very long. Ocellar tubercle distinct, with pair of strong oc, without posterior hairs; vt rather short and weak, 0.4 times as long as oc, 0.7 times as long as pvt. Antenna (Fig. <xref ref-type="fig" rid="F5">9</xref>) black; scape without any dorsal hairs; first flagellomere short, somewhat quadrate, 1.3 times longer than wide; arista subapical, 3.9 times as long as first flagellomere, nearly bare. Proboscis blackish with pale hairs; palpus lobate, smoky black with black hairs.</p><!--PageBreak--><p>Thorax metallic green with pale gray pollen; mesoscutum with two pairs of dark brown longitudinal spots (middle pair strip-like). Hairs and bristles on thorax black; 6 slightly long dc, posteriormost dc longest; acr bristles absent; 1 h and 1 short bristle, 1 ph, 2 npl, 1 sa, 1 psa; scutellum with pair of long sc and 4 very short marginal hairs <!--PageBreak-->(2 hairs between 2 sc). Propleuron with short pale hairs on upper portion and mostly long pale hairs on lower portion. Legs entirely black; claws well developed, empodium and pulvilli distinct. Hairs and bristles on legs black except those on coxae pale; fore coxa with bundle of short dense black anterior hairs bristle-like at extreme tip; hind coxa apically with 4 long blackish anterior hairs bristle-like. Mid and hind femora with some pale ventral hairs. Fore femur with two rows of black ventral bristles (longest ones slightly shorter than femur thickness), and with 3 long posterior bristles at extreme base. Mid femur basally with nearly two close rows of long pale ventral hairs (longest ones about 3 times as long as femur thickness), subbasally with 4 black short thick av. Hind femur with about two close rows of long pale ventral hairs (longest ones about 3 times as long as femur thickness) and with 5 black short thick av. Fore tibia <!--PageBreak-->with 4 ad and 4 pv on apical half; apically with 3 bristles. Mid tibia with 3 ad and 2 pd; apically with 3 bristles. Hind tibia with 4 ad, 5 pd, 3 av and 6 pv; apically with 3 bristles. Fore tarsomere 1 with row of short dense erect av spines and one row of dense thin pv (longer than av). Relative lengths of tibia and five tarsomeres: LI 3.3:  1.6:  1.6:  0.8:  0.55:  0.7; LII 5.8: 2.9:  1.1:  0.75:  0.5:  0.75; LIII 7.1:  3.2:  1.9:  1.2:  0.6:  0.8. Wing (Fig. <xref ref-type="fig" rid="F4">8</xref>) hyaline; veins dark brown, R<sub>4+5</sub> and M convergent apically; crossvein m-cu medially distinctly bent with small round black nodule located at middle of crossvein. Squama brown with pale hairs. Halter brown to dark brown.</p><p>Abdomen rather short, nearly as long as head and thorax combined, metallic green with pale gray pollen. Abdomen with pale pubescence except dorsum with some black hairs at middle. Tergites 4 distinctly and tergite 5 weakly with lateral portion extended downward; lateral portion of tergite 4 with very long hairs apically bent, slightly shorter than those on sternite 3, but lateral portion of tergite 5 only with short hairs.</p><p>Male genitalia (Fig. <xref ref-type="fig" rid="F5">10</xref>): Epandrium relatively short, slightly longer than wide. Epandrial lobe weak, with 2 long bristles. Surstylus enlarged, with three acute denticles at apical margin. Hypandrium narrowed, bent; apically with a shallow, V-shaped apical incision and lateral lobe curled; basally with a hook-like process. Cercus straight, long finger-like, with long yellow hairs.</p><p>Female. Unknown.</p></tp:treatment-sec><tp:treatment-sec sec-type="Type material"><title>Type material.</title><p>Holotype: male, China: Tibet, Nyingchi (<named-content xmlns:xlink="http://www.w3.org/1999/xlink" content-type="dwc:verbatimCoordinates" xlink:type="simple">N29°38'18", E94°21'46"</named-content>), Sejilashan Mountain, Zhongshan Station, 4200 m, 20.VI.-10.VII. 2014, Malaise trap, leg. Baohai Wang and Zhaohui Pan (CAU).</p></tp:treatment-sec><tp:treatment-sec sec-type="Distribution"><title>Distribution.</title><p>China (Tibet).</p></tp:treatment-sec><tp:treatment-sec sec-type="Remarks"><title>Remarks.</title><p>The new species belongs to the <italic><tp:taxon-name><tp:taxon-name-part taxon-name-part-type="species">unipunctatus</tp:taxon-name-part></tp:taxon-name></italic>-group. It is somewhat similar to <italic><tp:taxon-name><tp:taxon-name-part taxon-name-part-type="genus">Diostracus</tp:taxon-name-part> <tp:taxon-name-part taxon-name-part-type="species">parvipunctatus</tp:taxon-name-part></tp:taxon-name></italic> Saigusa from Nepal in the shape of the first flagellomere and fore and mid femora with long ventral hairs, but may be separated from the latter in the following points: vt is shorter and weaker than pvt; the first flagellomere is shorter, 1.3 times longer than wide, and the abdominal tergite 5 has the short lateral hairs. In <italic><tp:taxon-name><tp:taxon-name-part taxon-name-part-type="genus">Diostracus</tp:taxon-name-part> <tp:taxon-name-part taxon-name-part-type="species">parvipunctatus</tp:taxon-name-part></tp:taxon-name></italic>, vt is as strong as pvt or stronger; the first flagellomere is 1.5 times longer than wide (<xref ref-type="bibr" rid="B5">Saigusa 1984</xref>, fig. 35), and the abdominal tergites 4–5 has the long yellow lateral hairs (<xref ref-type="bibr" rid="B5">Saigusa 1984</xref>).</p></tp:treatment-sec><tp:treatment-sec sec-type="Etymology"><title>Etymology.</title><p>The specific name refers to the type locality Tibet.</p></tp:treatment-sec><ref-list><ref id="B5"><mixed-citation xmlns:xlink="http://www.w3.org/1999/xlink" xlink:type="simple"><person-group><name name-style="western"><surname>Saigusa</surname><given-names>T</given-names></name></person-group> (<year>1984</year>) <article-title>The genus <italic><tp:taxon-name><tp:taxon-name-part taxon-name-part-type="genus">Diostracus</tp:taxon-name-part></tp:taxon-name></italic> from Nepal (<tp:taxon-name><tp:taxon-name-part taxon-name-part-type="order">Diptera</tp:taxon-name-part></tp:taxon-name>, <tp:taxon-name><tp:taxon-name-part taxon-name-part-type="family">Dolichopodidae</tp:taxon-name-part></tp:taxon-name>).</article-title><source>Bulletin of Kitakyushu Museum of Natural History</source><volume>5</volume>: <fpage>1</fpage>–<lpage>74</lpage>.</mixed-citation></ref></ref-list></tp:taxon-treatment>
